# Supplementary material for: The Native Microbial Community of Gastropod-Associated Phasmarhabditis Species Across Central and Southern California
Source: Front Microbiol. 2022 Jul 14;13:903136. doi: 10.3389/fmicb.2022.903136 (PMC9329066; doi:10.3389/fmicb.2022.903136)
Supplement: Supplementary file 1 [file Table_1.XLSX]

## Sheet: Sheet1
ID	read counts	Barcode	Location	Nursery	Gastropod Host	Nematode Species	Washed, Unwashed, or Goo
DRNAV14W	6836	TCCCTTGTCTCC	Central California	1	A. valentianus	P. californica	Washed
DRNDR6X	22779	GGTGACTAGTTC	Central California	1	D. reticulatum	P. californica	Unwashed
TSDL8W	27780	CGAGCAATCCTA	Central California	2	D. laeve	P. californica	Washed
TSDL8X	18681	GGCCAGTTCCTA	Central California	2	D. laeve	P. californica	Unwashed
DRNDR7X	36695	ATGGGTTCCGTC	Central California	1	D. reticulatum	P. californica	Unwashed
DRNAV14X	36309	GCTGTACGGATT	Central California	1	A. valentianus	P. californica	Unwashed
DRNAV14S	31443	CGAGGGAAAGTC	Central California	1	A. valentianus	P. californica	Goo
DRNDR6S	30255	ATTCTGCCGAAG	Central California	1	D. reticulatum	P. californica	Goo
TSDL8S	56705	ATCGCACAGTAA	Central California	2	D. laeve	P. californica	Goo
DRNDR7S	31116	CAAATTCGGGAT	Central California	1	D. reticulatum	P. californica	Goo
LVNDR35W	9168	TAGGCATGCTTG	Central California	3	D. reticulatum	P. hermaphrodita	Washed
GNDR19W	32295	ATCACCAGGTGT	Central California	4	D. reticulatum	P. hermaphrodita	Washed
LVNDR35X	4560	TGGTCAACGATA	Central California	3	D. reticulatum	P. hermaphrodita	Unwashed
LVNDR35S	23873	AGCATGTCCCGT	Central California	1	D. reticulatum	P. hermaphrodita	Goo
GNDR19S	36021	GTCGTGTAGCCT	Central California	4	D. reticulatum	P. hermaphrodita	Goo
MSGDR3S	19400	TACCGCTTCTTC	Southern California	5	D. reticulatum	P. papillosa	Goo
MSGDR3X	25304	AGTAGCGGAAGA	Southern California	5	D. reticulatum	P. papillosa	Unwashed
MSGDR3W	1486	TTAGAGCCATGC	Southern California	5	D. reticulatum	P. papillosa	Washed
MSGDL3S	10065	TGTGCGATAACA	Southern California	5	D. laeve	P. papillosa	Goo
MSGDL3X	1172	GCAATTAGGTAC	Southern California	5	D. laeve	P. papillosa	Unwashed
MSGAV11S	4579	TCTGCACTGAGC	Southern California	5	A. valentianus	P. papillosa	Goo
MSGAV11X	6570	GATTATCGACGA	Southern California	5	A. valentianus	P. papillosa	Unwashed
* Barcode in the reverse primers
